# Supplementary material for: Past seawater experience enhances seawater adaptability in medaka, Oryzias latipes
Source: Zoological Lett. 2016 Jun 15;2:12. doi: 10.1186/s40851-016-0047-2 (PMC4908718; doi:10.1186/s40851-016-0047-2)
Supplement: Additional file 1: Table S1. — Primers used for cloning and real-time qPCR analyses. (XLSX 11 kb) [file 40851_2016_47_MOESM1_ESM.xlsx]

## Sheet: Sheet1
Table S1. Primers used for cloning and real-time qPCR analyses.
	Oligo name	Sequence(5'-3')	Purposes	Accession number
NKA-a1a				ENSORLG00000018557
(ATP1a1a)	NKAa1a-F1	GGAAGACAACAAGGCTGAGAGG	Standard (STD) for real-time PCR
	NKAa1a-R1	GAGCGGAGACAATGCGCAGG	STD for real-time PCR
	NKAa1a-F2	GATTTGGATGATCACAAGTTGACAC	real-time PCR
	NKAa1a-R2	CCGGGCGAAGATCTCCTTTA	real-time PCR
NKA-a1b				ENSORLG00000002122
(ATP1a1b)	NKAa1b-F1	TACAAGCCGGCGCCAACCTC	STD for real-time PCR
	NKAa1b-R1	GGCGTTGACAGATCCACAGGTC	STD for real-time PCR
	NKAa1b-F3	GCACCATGGCAAGAAAAGCA	real-time PCR
	NKAa1b-R3	GTGATCATCCAAATCGACCTCCTT	real-time PCR
NKA-a1c				ENSORLG00000002047
(ATP1a1c)	NKAa1c-F1	AGCATCAACGCTGAGGAAGT	STD for real-time PCR
	NKAa1c-R1	TGTCAAAAGCAAAGCCCTCT	STD for real-time PCR
	NKAa1c-F2	AAGGTGGACAACTCCTCTCTGACT	real-time PCR
	NKAa1c-R2	CAGCGGGTTTTCGTTAGAGAA	real-time PCR
NKA-a3a				ENSORLG00000007036
(ATP1a3a)	NKAa3a-F1	GAGTCACCTAAGAAGAAGGGAGGA	STD for real-time PCR
	NKAa3a-R1	TTTTTGTCCCTGATAACTTTGATA	STD for real-time PCR
	NKAa3a-F2	CCCAGCTGATCTTCGTGTCA	real-time PCR
	NKAa3a-R2	TGATTCGCCAGTCAGAGATGAGT	real-time PCR
NKA-a3b				ENSORLG00000013191
(ATP1a3b)	NKAa3b-F1	AAGAAGAAGGGGAAGGGGCA	STD for real-time PCR
	NKAa3b-R1	GTTCCTATCTCTCATTGCCCTGACT	STD for real-time PCR
	NKAa3b-F2	TGAGGAAATATGCAGGAAGTTGAAT	real-time PCR
	NKAa3b-R2	CAGAAACTCTGCTGCCTTTGC	real-time PCR
NKCC1a				ENSORLG00000019274
(SLC12A2)	NKCC1a-F1	CTAAAGGCCGATTCCGAGTG	STD for real-time PCR
	NKCC1a-R1	AGCATAGGACGCCAGGAAAA	STD for real-time PCR
	NKCC1a-F2	TGAAGTTCGGCTGGATTAAAGG	real-time PCR
	NKCC1a-R2	CATGCGAATGAAGAGCATTACC	real-time PCR
CFTR				ENSORLG00000019555
	CFTR-F1	TGGATCACTCCACTGCTGAG	STD for real-time PCR
	CFTR-R1	TGCAGTAAGAGGCTGTGGTG	STD for real-time PCR
	CFTR-F2	AAAGCACTGGCTCGCTGTTT	real-time PCR
	CFTR-R2	AAGCTTCCCCGAGGTAGAGAA	real-time PCR
EF1a				NM_001104662
	EF1a-F4	TTACCTGGTTAGGGGCAGCA	STD for real-time PCR
	EF1a-R1	TATCAACAGCCTTGATGACACC	STD for real-time PCR
	EF1a-F6	AGAAGGAAGCCGCTGAGATGG	real-time PCR
	EF1a-R6	GCTCAGCCTTCAGTTTGTCCAA	real-time PCR
